# Supplementary material for: A machine-learning framework for robust and reliable prediction of short- and long-term treatment response in initially antipsychotic-naïve schizophrenia patients based on multimodal neuropsychiatric data
Source: Transl Psychiatry. 2020 Aug 10;10:276. doi: 10.1038/s41398-020-00962-8 (PMC7417553; doi:10.1038/s41398-020-00962-8)
Supplement: Supplementary file 2 — Table S1 [file 41398_2020_962_MOESM2_ESM.xlsx]

## Sheet: Ark1
Modality	Submodality	Features	Description
Electrophysiology	MMN	P3a_afcz	P3a amplitude measured at electrode FCz
		mmna	Mismatch negativity measured at electrode Fz
		mmnla	Latency of peak mismatch negativity measured at electrode Fz
	P50	P50_ac	C-amplitude measured at electrode Cz
		P50_aclat	Peak latency of C-amplitude
		P50_at	T-amplitude measured at electrode Cz
		P50_atc	The T/C ratio
	PPI_76	PPI_ap76120	Startle amplitude with prepulse 76dB and ISI 120ms
		PPI_ap7660	Startle amplitude with prepulse 76dB and ISI 60ms
		PPI_ar76120	%PPI with prepulse 76dB and ISI 120ms
		PPI_ar7660	%PPI with prepulse 76dB and ISI 60ms
	PPI_85	PPI_ap85120	Startle amplitude with prepulse 85dB and ISI 120ms
		PPI_ap8560	Startle amplitude with prepulse 85dB and ISI 60ms
		PPI_apa	Startle amplitude due to pulse alone
		PPI_ar85120	%PPI with prepulse 85dB and ISI 120ms
		PPI_ar8560	%PPI with prepulse 85dB and ISI 60ms
	SA	P3b_Aad_Pz	P3b amplitude
		smmna	Mismatch negativity measured in the selective attention paradigm at electrode Fz
