# Supplementary material for: A machine-learning framework for robust and reliable prediction of short- and long-term treatment response in initially antipsychotic-naïve schizophrenia patients based on multimodal neuropsychiatric data
Source: Transl Psychiatry. 2020 Aug 10;10:276. doi: 10.1038/s41398-020-00962-8 (PMC7417553; doi:10.1038/s41398-020-00962-8)
Supplement: Supplementary file 4 — Table S2 [file 41398_2020_962_MOESM4_ESM.xlsx]

## Sheet: Ark1
Single algorithm approach
Diagnostic classification (Ensemble of trees with Bayesian optimization)	BACC (%)	95% Confidence interval
All modalities	64.2	[51.7, 76.7]
Cognition only	67.8	[54.7, 81.0]
Without cognition	53.8	[41.0, 66.5]
Cortical MRI	51.1	[34.5, 67.7]
Electrophysiology	53.1	[38.4, 67.8]
Register data	54.0	[38.4, 69.7]
Subcortical MRI	55.1	[37.7, 72.6]
Long-term treatment response classification (Logistic regression for high dimensional data)	BACC (%)	95% Confidence interval
All modalities	50.3	[39.4, 61.2]
Cognition only	49.9	[39.7, 60.2]
Without cognition	50.9	[36.7, 65.0]
Cortical MRI	50.5	[29.3, 71.8]
Electrophysiology	51.7	[34.6, 68.7]
PANSS baseline	52.4	[24.7, 80.1]
Register data	46.0	[33.8, 58.2]
Subcortical MRI	52.3	[28.5, 76.0]
Short-term treatment response (regression, SVM with L1 regularization)	NMSE	95% Confidence interval
All modalities	0.96	[0.43, 1.49]
Cognition only	0.97	[0.43, 1.51]
Without cognition	0.96	[0.44, 1.49]
Cortical MRI	0.99	[0.43, 1.54]
Electrophysiology	1.00	[0.41, 1.59]
PANSS baseline	1.00	[0.45, 1.55]
Register data	1.09	[0.39, 1.78]
Subcortical MRI	1.04	[0.49, 1.60]
