# Supplementary material for: A machine-learning framework for robust and reliable prediction of short- and long-term treatment response in initially antipsychotic-naïve schizophrenia patients based on multimodal neuropsychiatric data
Source: Transl Psychiatry. 2020 Aug 10;10:276. doi: 10.1038/s41398-020-00962-8 (PMC7417553; doi:10.1038/s41398-020-00962-8)
Supplement: Supplementary file 5 — Table S3 [file 41398_2020_962_MOESM5_ESM.xlsx]

## Sheet: Ark1
Ensemble approach
Diagnostic classification (maximum ensemble size=4, training time=180s)	BACC (%)	95% Confidence interval
All modalities	63.8	[50.8, 76.7]
Cognition only	63.8	[52.0, 75.5]
Without cognition	52.3	[42.5, 62.1]
Cortical MRI	50.7	[39.0, 62.5]
Electrophysiology	52.6	[38.9, 66.4]
Register data	50.2	[34.5, 65.9]
Subcortical MRI	53.8	[38.2, 69.5]
Long-term treatment response classification (maximum ensemble size=1, training time=60s)	BACC (%)	95% Confidence interval
All modalities	50.0	[50.0, 50.0]
Cognition only	50.0	[50.0, 50.0]
Without cognition	50.0	[50.0, 50.0]
Cortical MRI	50.0	[50.0, 50.0]
Electrophysiology	49.6	[48.7, 50.6]
PANSS baseline	50.0	[50.0, 50.0]
Register data	48.6	[46.8, 50.3]
Subcortical MRI	50.0	[50.0, 50.0]
Short-term treatment response (maximum ensemble size=40, training time=180s)	NMSE	95% Confidence interval
All modalities	1.04	[1.04, 1.04]
Cognition only	1.05	[0.47, 1.64]
Without cognition	1.08	[0.47, 1.69]
Cortical MRI	1.05	[0.48, 1.62]
Electrophysiology	1.11	[0.45, 1.78]
PANSS baseline	0.99	[0.48, 1.50]
Register data	1.20	[0.38, 2.02]
Subcortical MRI	2.94	[1.95, 3.94]
